# Supplementary material for: Contributions to the knowledge of water bugs in Mindoro Island, Philippines, with a species checklist of Nepomorpha and Gerromorpha (Insecta, Hemiptera, Heteroptera)
Source: Biodivers Data J. 2020 Nov 4;8:e56883. doi: 10.3897/BDJ.8.e56883 (PMC7658185; doi:10.3897/BDJ.8.e56883)
Supplement: XML Treatment for Ochterus polhemusi [file BDJ.8.e56883-treatment3.xml]

<!DOCTYPE tp:taxon-treatment
  PUBLIC "-//TaxonX//DTD Taxonomic Treatment Publishing DTD v0 20100105//EN" "tax-treatment-NSO.dtd">
<tp:taxon-treatment xmlns:tp="http://www.plazi.org/taxpub"><tp:treatment-meta><mixed-citation publication-type="journal"><person-group><name><surname>Pelingen</surname><given-names>Arthien Lovell</given-names></name><name><surname>Zettel</surname><given-names>Herbert</given-names></name><name><surname>Pangantihon</surname><given-names>Clister V</given-names></name><name><surname>Aldaba</surname><given-names>Kyra Mari Dominique</given-names></name><name><surname>Fatallo</surname><given-names>Earl Kevin</given-names></name><name><surname>de Leon</surname><given-names>Jemillie Madonna</given-names></name><name><surname>Freitag</surname><given-names>Hendrik</given-names></name></person-group><article-title>Contributions to the knowledge of water bugs in Mindoro Island, Philippines, with a species checklist of <tp:taxon-name><tp:taxon-name-part taxon-name-part-type="infraorder">Nepomorpha</tp:taxon-name-part></tp:taxon-name> and <tp:taxon-name><tp:taxon-name-part taxon-name-part-type="infraorder">Gerromorpha</tp:taxon-name-part></tp:taxon-name> (<tp:taxon-name><tp:taxon-name-part taxon-name-part-type="class">Insecta</tp:taxon-name-part></tp:taxon-name>, <tp:taxon-name><tp:taxon-name-part taxon-name-part-type="order">Hemiptera</tp:taxon-name-part></tp:taxon-name>, <tp:taxon-name><tp:taxon-name-part taxon-name-part-type="suborder">Heteroptera</tp:taxon-name-part></tp:taxon-name>)</article-title><source>Biodivers Data J</source><day>04</day><month>11</month><year>2020</year><volume>8</volume><pub-id pub-id-type="doi">10.3897/BDJ.8.e56883</pub-id></mixed-citation></tp:treatment-meta><tp:nomenclature><tp:taxon-name><object-id xmlns:xlink="http://www.w3.org/1999/xlink" content-type="arpha" xlink:type="simple">F36778EB-E735-5BA6-B409-0E2F2EF63C9C</object-id><tp:taxon-name-part taxon-name-part-type="genus">Ochterus</tp:taxon-name-part> <tp:taxon-name-part taxon-name-part-type="species">polhemusi</tp:taxon-name-part></tp:taxon-name><tp:taxon-authority>Gapud, 1981</tp:taxon-authority></tp:nomenclature><tp:treatment-sec sec-type="materials"><title>Materials</title><list list-type="alpha-lower" list-content="occurrences"><list-item><p><bold>Type status:</bold> <named-content xmlns:xlink="http://www.w3.org/1999/xlink" content-type="dwc:typeStatus" xlink:type="simple">Other material</named-content>. <bold>Occurrence:</bold> individualCount: <named-content xmlns:xlink="http://www.w3.org/1999/xlink" content-type="dwc:individualCount" xlink:type="simple">1 female (ma)</named-content>; <bold>Taxon:</bold> scientificName: <named-content xmlns:xlink="http://www.w3.org/1999/xlink" content-type="dwc:scientificName" xlink:type="simple"><italic><tp:taxon-name><tp:taxon-name-part taxon-name-part-type="genus" reg="Ochterus">Ochterus</tp:taxon-name-part> <tp:taxon-name-part taxon-name-part-type="species" reg="polhemusi">polhemusi</tp:taxon-name-part></tp:taxon-name></italic></named-content>; <bold>Location:</bold> island: <named-content xmlns:xlink="http://www.w3.org/1999/xlink" content-type="dwc:island" xlink:type="simple">Mindoro</named-content>; country: <named-content xmlns:xlink="http://www.w3.org/1999/xlink" content-type="dwc:country" xlink:type="simple">Philippines</named-content>; municipality: <named-content xmlns:xlink="http://www.w3.org/1999/xlink" content-type="dwc:municipality" xlink:type="simple">Roxas</named-content>; locationRemarks: <named-content xmlns:xlink="http://www.w3.org/1999/xlink" content-type="dwc:locationRemarks" xlink:type="simple">HBT(E)</named-content>; <bold>Event:</bold> eventDate: <named-content xmlns:xlink="http://www.w3.org/1999/xlink" content-type="dwc:eventDate" xlink:type="simple">21.09.2017</named-content></p></list-item><list-item><p><bold>Type status:</bold> <named-content xmlns:xlink="http://www.w3.org/1999/xlink" content-type="dwc:typeStatus" xlink:type="simple">Other material</named-content>. <bold>Occurrence:</bold> individualCount: <named-content xmlns:xlink="http://www.w3.org/1999/xlink" content-type="dwc:individualCount" xlink:type="simple">3 males (ma)</named-content>; <bold>Taxon:</bold> scientificName: <named-content xmlns:xlink="http://www.w3.org/1999/xlink" content-type="dwc:scientificName" xlink:type="simple"><italic><tp:taxon-name><tp:taxon-name-part taxon-name-part-type="genus" reg="Ochterus">Ochterus</tp:taxon-name-part> <tp:taxon-name-part taxon-name-part-type="species" reg="polhemusi">polhemusi</tp:taxon-name-part></tp:taxon-name></italic></named-content>; <bold>Location:</bold> island: <named-content xmlns:xlink="http://www.w3.org/1999/xlink" content-type="dwc:island" xlink:type="simple">Mindoro</named-content>; country: <named-content xmlns:xlink="http://www.w3.org/1999/xlink" content-type="dwc:country" xlink:type="simple">Philippines</named-content>; municipality: <named-content xmlns:xlink="http://www.w3.org/1999/xlink" content-type="dwc:municipality" xlink:type="simple">Roxas</named-content>; locationRemarks: <named-content xmlns:xlink="http://www.w3.org/1999/xlink" content-type="dwc:locationRemarks" xlink:type="simple">HQCk</named-content>; <bold>Event:</bold> eventDate: <named-content xmlns:xlink="http://www.w3.org/1999/xlink" content-type="dwc:eventDate" xlink:type="simple">21.09.2017</named-content></p></list-item><list-item><p><bold>Type status:</bold> <named-content xmlns:xlink="http://www.w3.org/1999/xlink" content-type="dwc:typeStatus" xlink:type="simple">Other material</named-content>. <bold>Occurrence:</bold> individualCount: <named-content xmlns:xlink="http://www.w3.org/1999/xlink" content-type="dwc:individualCount" xlink:type="simple">1 female (ma)</named-content>; <bold>Taxon:</bold> scientificName: <named-content xmlns:xlink="http://www.w3.org/1999/xlink" content-type="dwc:scientificName" xlink:type="simple"><italic><tp:taxon-name><tp:taxon-name-part taxon-name-part-type="genus" reg="Ochterus">Ochterus</tp:taxon-name-part> <tp:taxon-name-part taxon-name-part-type="species" reg="polhemusi">polhemusi</tp:taxon-name-part></tp:taxon-name></italic></named-content>; <bold>Location:</bold> island: <named-content xmlns:xlink="http://www.w3.org/1999/xlink" content-type="dwc:island" xlink:type="simple">Mindoro</named-content>; country: <named-content xmlns:xlink="http://www.w3.org/1999/xlink" content-type="dwc:country" xlink:type="simple">Philippines</named-content>; municipality: <named-content xmlns:xlink="http://www.w3.org/1999/xlink" content-type="dwc:municipality" xlink:type="simple">Roxas</named-content>; locationRemarks: <named-content xmlns:xlink="http://www.w3.org/1999/xlink" content-type="dwc:locationRemarks" xlink:type="simple">HQC(E)</named-content>; <bold>Event:</bold> eventDate: <named-content xmlns:xlink="http://www.w3.org/1999/xlink" content-type="dwc:eventDate" xlink:type="simple">28.09.2017</named-content></p></list-item><list-item><p><bold>Type status:</bold> <named-content xmlns:xlink="http://www.w3.org/1999/xlink" content-type="dwc:typeStatus" xlink:type="simple">Other material</named-content>. <bold>Occurrence:</bold> individualCount: <named-content xmlns:xlink="http://www.w3.org/1999/xlink" content-type="dwc:individualCount" xlink:type="simple">4 males (ma)</named-content>; <bold>Taxon:</bold> scientificName: <named-content xmlns:xlink="http://www.w3.org/1999/xlink" content-type="dwc:scientificName" xlink:type="simple"><italic><tp:taxon-name><tp:taxon-name-part taxon-name-part-type="genus" reg="Ochterus">Ochterus</tp:taxon-name-part> <tp:taxon-name-part taxon-name-part-type="species" reg="polhemusi">polhemusi</tp:taxon-name-part></tp:taxon-name></italic></named-content>; <bold>Location:</bold> island: <named-content xmlns:xlink="http://www.w3.org/1999/xlink" content-type="dwc:island" xlink:type="simple">Mindoro</named-content>; country: <named-content xmlns:xlink="http://www.w3.org/1999/xlink" content-type="dwc:country" xlink:type="simple">Philippines</named-content>; municipality: <named-content xmlns:xlink="http://www.w3.org/1999/xlink" content-type="dwc:municipality" xlink:type="simple">Roxas</named-content>; locationRemarks: <named-content xmlns:xlink="http://www.w3.org/1999/xlink" content-type="dwc:locationRemarks" xlink:type="simple">TWCj</named-content>; <bold>Event:</bold> eventDate: <named-content xmlns:xlink="http://www.w3.org/1999/xlink" content-type="dwc:eventDate" xlink:type="simple">23.09.2017</named-content></p></list-item></list></tp:treatment-sec><tp:treatment-sec sec-type="Distribution"><title>Distribution</title><p>This species (Fig. <xref ref-type="fig" rid="F5978765">4</xref>B) is widely distributed in the Philippines. See Fig. <xref ref-type="fig" rid="F5979082">5</xref> for our additional records.</p></tp:treatment-sec><tp:treatment-sec sec-type="Taxon discussion"><title>Taxon discussion</title><p>Refer to <xref ref-type="bibr" rid="B5979152">Gapud (1981)</xref> for identification. In Mindoro, three species of <italic><tp:taxon-name><tp:taxon-name-part taxon-name-part-type="genus" reg="Ochterus">Ochterus</tp:taxon-name-part></tp:taxon-name></italic> Latreille, 1807 are recorded so far, <tp:taxon-name><tp:taxon-name-part taxon-name-part-type="genus" reg="Ochterus">O.</tp:taxon-name-part> <tp:taxon-name-part taxon-name-part-type="species" reg="marginatus">marginatus</tp:taxon-name-part> <tp:taxon-name-part taxon-name-part-type="basionym-authority">(Latreille, 1804)</tp:taxon-name-part> <tp:taxon-name-part taxon-name-part-type="infraspecific-rank">ssp.</tp:taxon-name-part> <tp:taxon-name-part taxon-name-part-type="subspecies" reg="insularis">insularis</tp:taxon-name-part></tp:taxon-name> Rieger, 1977, <italic><tp:taxon-name><tp:taxon-name-part taxon-name-part-type="genus" reg="Ochterus">O.</tp:taxon-name-part> <tp:taxon-name-part taxon-name-part-type="species" reg="polhemusi">polhemusi</tp:taxon-name-part></tp:taxon-name></italic> Gapud, 1981 and <italic><tp:taxon-name><tp:taxon-name-part taxon-name-part-type="genus" reg="Ochterus">O.</tp:taxon-name-part> <tp:taxon-name-part taxon-name-part-type="species" reg="philippinensis">philippinensis</tp:taxon-name-part></tp:taxon-name></italic> Kormilev, 1971 (<xref ref-type="bibr" rid="B5979328">Kormilev 1971</xref>, <xref ref-type="bibr" rid="B5979173">Gapud 1995</xref>, <xref ref-type="bibr" rid="B5979182">Gapud 2002</xref>).</p></tp:treatment-sec><tp:treatment-sec sec-type="Habitat"><title>Habitat</title><p>We collected specimens in emergence traps spanned over littoral portions of small streams, on hygropetric rocks and along small rivulets. The species is generally found in banks of streams, ponds, lakes, freshwater marshlands and in association with waterfalls. It is also found in substrates that are muddy or sandy.</p></tp:treatment-sec><tp:treatment-sec><!--Section generated to contain objects referenced in tp:taxon-treatment.--><fig id="F5978765" position="float" orientation="portrait"><object-id xmlns:xlink="http://www.w3.org/1999/xlink" content-type="arpha" xlink:type="simple">390154B6-5AE0-5B55-97C1-3DC9062A1A5F</object-id><object-id xmlns:xlink="http://www.w3.org/1999/xlink" content-type="doi" xlink:type="simple">10.3897/BDJ.8.e56883.figure4</object-id><label>Figure 4.</label><caption><p>Habitus illustrations of <tp:taxon-name><tp:taxon-name-part taxon-name-part-type="infraorder">Nepomorpha</tp:taxon-name-part></tp:taxon-name> of Mindoro <bold>A.</bold> <italic><tp:taxon-name><tp:taxon-name-part taxon-name-part-type="genus" reg="Ranatra">Ranatra</tp:taxon-name-part></tp:taxon-name></italic> sp. (<italic><tp:taxon-name><tp:taxon-name-part taxon-name-part-type="genus" reg="Ranatra">R.</tp:taxon-name-part> <tp:taxon-name-part taxon-name-part-type="species" reg="gracilis">gracilis</tp:taxon-name-part></tp:taxon-name></italic> group); <bold>B.</bold> <italic><tp:taxon-name><tp:taxon-name-part taxon-name-part-type="genus" reg="Ochterus">Ochterus</tp:taxon-name-part> <tp:taxon-name-part taxon-name-part-type="species" reg="polhemusi">polhemusi</tp:taxon-name-part></tp:taxon-name></italic>; <bold>C.</bold> <italic><tp:taxon-name><tp:taxon-name-part taxon-name-part-type="genus" reg="Asthenocoris">Asthenocoris</tp:taxon-name-part> <tp:taxon-name-part taxon-name-part-type="species" reg="luzonensis">luzonensis</tp:taxon-name-part> <tp:taxon-name-part taxon-name-part-type="subspecies" reg="paradisianus">paradisianus</tp:taxon-name-part></tp:taxon-name></italic>; <bold>D.</bold> <tp:taxon-name><tp:taxon-name-part taxon-name-part-type="genus" reg="Aphelocheirus">Aphelocheirus</tp:taxon-name-part> <tp:taxon-name-part taxon-name-part-type="sensu">(s.str)</tp:taxon-name-part> <tp:taxon-name-part taxon-name-part-type="species" reg="freitagi">freitagi</tp:taxon-name-part></tp:taxon-name>; <bold>E.</bold> <italic><tp:taxon-name><tp:taxon-name-part taxon-name-part-type="genus" reg="Anisops">Anisops</tp:taxon-name-part> <tp:taxon-name-part taxon-name-part-type="species" reg="kuroiwae">kuroiwae</tp:taxon-name-part></tp:taxon-name></italic>; <bold>F.</bold> <italic><tp:taxon-name><tp:taxon-name-part taxon-name-part-type="genus" reg="Anisops">Anisops</tp:taxon-name-part> <tp:taxon-name-part taxon-name-part-type="species" reg="rhomboides">rhomboides</tp:taxon-name-part></tp:taxon-name></italic>; <bold>G.</bold> <italic><tp:taxon-name><tp:taxon-name-part taxon-name-part-type="genus" reg="Enithares">Enithares</tp:taxon-name-part> <tp:taxon-name-part taxon-name-part-type="species" reg="martini">martini</tp:taxon-name-part> <tp:taxon-name-part taxon-name-part-type="subspecies" reg="mindoroensis">mindoroensis</tp:taxon-name-part></tp:taxon-name></italic>; <bold>H.</bold> <italic><tp:taxon-name><tp:taxon-name-part taxon-name-part-type="genus" reg="Hydrotrephes">Hydrotrephes</tp:taxon-name-part> <tp:taxon-name-part taxon-name-part-type="species" reg="stereoides">stereoides</tp:taxon-name-part> <tp:taxon-name-part taxon-name-part-type="subspecies" reg="mindoroensis">mindoroensis</tp:taxon-name-part></tp:taxon-name></italic>. Scale bars <bold>A</bold> 10 mm <bold>B–H</bold> 1 mm. <bold>A</bold> &amp; <bold>C</bold> © NHMW <tp:taxon-name><tp:taxon-name-part taxon-name-part-type="order">Hemiptera</tp:taxon-name-part></tp:taxon-name> Image Collection / photo: H. Bruckner, printed with permission.</p></caption><graphic xmlns:xlink="http://www.w3.org/1999/xlink" xlink:href="bdj-08-e56883-g004.jpg" position="float" id="oo_467223.jpg" orientation="portrait" xlink:type="simple"><uri content-type="original_file" xlink:type="simple">https://binary.pensoft.net/fig/467223</uri></graphic></fig><fig id="F5979082" position="float" orientation="portrait"><object-id xmlns:xlink="http://www.w3.org/1999/xlink" content-type="arpha" xlink:type="simple">1233FCBC-A7BB-5759-8266-4A326B9D9863</object-id><object-id xmlns:xlink="http://www.w3.org/1999/xlink" content-type="doi" xlink:type="simple">10.3897/BDJ.8.e56883.figure5</object-id><label>Figure 5.</label><caption><p>Distribution of the collecting sites of <tp:taxon-name><tp:taxon-name-part taxon-name-part-type="infraorder">Nepomorpha</tp:taxon-name-part></tp:taxon-name> material treated in this study.</p></caption><graphic xmlns:xlink="http://www.w3.org/1999/xlink" xlink:href="bdj-08-e56883-g005.jpg" position="float" id="oo_467245.jpg" orientation="portrait" xlink:type="simple"><uri content-type="original_file" xlink:type="simple">https://binary.pensoft.net/fig/467245</uri></graphic></fig></tp:treatment-sec><ref-list><ref id="B5979152"><element-citation xmlns:xlink="http://www.w3.org/1999/xlink" publication-type="article" xlink:type="simple"><person-group person-group-type="author"><name name-style="western"><surname>Gapud</surname><given-names>V. P.</given-names></name></person-group><year>1981</year><article-title>Contribution to the taxonomy of the genus <italic><tp:taxon-name><tp:taxon-name-part taxon-name-part-type="genus" reg="Ochterus">Ochterus</tp:taxon-name-part></tp:taxon-name></italic> Latreille (<tp:taxon-name><tp:taxon-name-part taxon-name-part-type="order">Hemiptera</tp:taxon-name-part></tp:taxon-name>: <tp:taxon-name><tp:taxon-name-part taxon-name-part-type="family">Ochteridae</tp:taxon-name-part></tp:taxon-name>)</article-title><source>Kalikasan Philippine Journal of Biology</source><volume>10</volume><issue>2-3</issue><fpage>300</fpage><lpage>309</lpage></element-citation></ref><ref id="B5979328"><element-citation xmlns:xlink="http://www.w3.org/1999/xlink" publication-type="article" xlink:type="simple"><person-group person-group-type="author"><name name-style="western"><surname>Kormilev</surname><given-names>N. A.</given-names></name></person-group><year>1971</year><article-title><tp:taxon-name><tp:taxon-name-part taxon-name-part-type="family">Ochteridae</tp:taxon-name-part></tp:taxon-name> from the Oriental and Australian regions (<tp:taxon-name><tp:taxon-name-part taxon-name-part-type="order">Hemiptera</tp:taxon-name-part></tp:taxon-name>, <tp:taxon-name><tp:taxon-name-part taxon-name-part-type="suborder">Heteroptera</tp:taxon-name-part></tp:taxon-name>)</article-title><source>Pacific Insects</source><volume>13</volume><fpage>429</fpage><lpage>444</lpage></element-citation></ref><ref id="B5979173"><element-citation xmlns:xlink="http://www.w3.org/1999/xlink" publication-type="article" xlink:type="simple"><person-group person-group-type="author"><name name-style="western"><surname>Gapud</surname><given-names>V. P.</given-names></name></person-group><year>1995</year><article-title>A new species of <italic><tp:taxon-name><tp:taxon-name-part taxon-name-part-type="genus" reg="Ochterus">Ochterus</tp:taxon-name-part></tp:taxon-name></italic> Latreille (<tp:taxon-name><tp:taxon-name-part taxon-name-part-type="order">Hemiptera</tp:taxon-name-part></tp:taxon-name>: <tp:taxon-name><tp:taxon-name-part taxon-name-part-type="family">Ochteridae</tp:taxon-name-part></tp:taxon-name>) from the Philippines</article-title><source>Asia Life Sciences</source><volume>4</volume><issue>1</issue><fpage>41</fpage><lpage>44</lpage></element-citation></ref><ref id="B5979182"><element-citation xmlns:xlink="http://www.w3.org/1999/xlink" publication-type="article" xlink:type="simple"><person-group person-group-type="author"><name name-style="western"><surname>Gapud</surname><given-names>V. P.</given-names></name></person-group><year>2002</year><article-title>Two new Philippine <italic><tp:taxon-name><tp:taxon-name-part taxon-name-part-type="genus" reg="Ochterus">Ochterus</tp:taxon-name-part></tp:taxon-name></italic> Latreille (<tp:taxon-name><tp:taxon-name-part taxon-name-part-type="class">Insecta</tp:taxon-name-part></tp:taxon-name>: <tp:taxon-name><tp:taxon-name-part taxon-name-part-type="suborder">Heteroptera</tp:taxon-name-part></tp:taxon-name>: <tp:taxon-name><tp:taxon-name-part taxon-name-part-type="family">Ochteridae</tp:taxon-name-part></tp:taxon-name>) and checklist of Philippine species</article-title><source>Annalen Des Naturhistorischen Museums in Wien</source><volume>104</volume><fpage>99</fpage><lpage>108</lpage></element-citation></ref></ref-list></tp:taxon-treatment>
