# Supplementary material for: Contributions to the knowledge of water bugs in Mindoro Island, Philippines, with a species checklist of Nepomorpha and Gerromorpha (Insecta, Hemiptera, Heteroptera)
Source: Biodivers Data J. 2020 Nov 4;8:e56883. doi: 10.3897/BDJ.8.e56883 (PMC7658185; doi:10.3897/BDJ.8.e56883)
Supplement: XML Treatment for Anisops kuroiwae [file BDJ.8.e56883-treatment7.xml]

<!DOCTYPE tp:taxon-treatment
  PUBLIC "-//TaxonX//DTD Taxonomic Treatment Publishing DTD v0 20100105//EN" "tax-treatment-NSO.dtd">
<tp:taxon-treatment xmlns:tp="http://www.plazi.org/taxpub"><tp:treatment-meta><mixed-citation publication-type="journal"><person-group><name><surname>Pelingen</surname><given-names>Arthien Lovell</given-names></name><name><surname>Zettel</surname><given-names>Herbert</given-names></name><name><surname>Pangantihon</surname><given-names>Clister V</given-names></name><name><surname>Aldaba</surname><given-names>Kyra Mari Dominique</given-names></name><name><surname>Fatallo</surname><given-names>Earl Kevin</given-names></name><name><surname>de Leon</surname><given-names>Jemillie Madonna</given-names></name><name><surname>Freitag</surname><given-names>Hendrik</given-names></name></person-group><article-title>Contributions to the knowledge of water bugs in Mindoro Island, Philippines, with a species checklist of <tp:taxon-name><tp:taxon-name-part taxon-name-part-type="infraorder">Nepomorpha</tp:taxon-name-part></tp:taxon-name> and <tp:taxon-name><tp:taxon-name-part taxon-name-part-type="infraorder">Gerromorpha</tp:taxon-name-part></tp:taxon-name> (<tp:taxon-name><tp:taxon-name-part taxon-name-part-type="class">Insecta</tp:taxon-name-part></tp:taxon-name>, <tp:taxon-name><tp:taxon-name-part taxon-name-part-type="order">Hemiptera</tp:taxon-name-part></tp:taxon-name>, <tp:taxon-name><tp:taxon-name-part taxon-name-part-type="suborder">Heteroptera</tp:taxon-name-part></tp:taxon-name>)</article-title><source>Biodivers Data J</source><day>04</day><month>11</month><year>2020</year><volume>8</volume><pub-id pub-id-type="doi">10.3897/BDJ.8.e56883</pub-id></mixed-citation></tp:treatment-meta><tp:nomenclature><tp:taxon-name><object-id xmlns:xlink="http://www.w3.org/1999/xlink" content-type="arpha" xlink:type="simple">893A74AB-3951-52CC-8475-FAEC8983B375</object-id><tp:taxon-name-part taxon-name-part-type="genus">Anisops</tp:taxon-name-part> <tp:taxon-name-part taxon-name-part-type="species">kuroiwae</tp:taxon-name-part></tp:taxon-name><tp:taxon-authority>Matsumura, 1915</tp:taxon-authority></tp:nomenclature><tp:treatment-sec sec-type="materials"><title>Materials</title><list list-type="alpha-lower" list-content="occurrences"><list-item><p><bold>Type status:</bold> <named-content xmlns:xlink="http://www.w3.org/1999/xlink" content-type="dwc:typeStatus" xlink:type="simple">Other material</named-content>. <bold>Occurrence:</bold> individualCount: <named-content xmlns:xlink="http://www.w3.org/1999/xlink" content-type="dwc:individualCount" xlink:type="simple">1 male (ma)</named-content>; <bold>Taxon:</bold> scientificName: <named-content xmlns:xlink="http://www.w3.org/1999/xlink" content-type="dwc:scientificName" xlink:type="simple"><italic><tp:taxon-name><tp:taxon-name-part taxon-name-part-type="genus" reg="Anisops">Anisops</tp:taxon-name-part> <tp:taxon-name-part taxon-name-part-type="species" reg="kuroiwae">kuroiwae</tp:taxon-name-part></tp:taxon-name></italic></named-content>; <bold>Location:</bold> island: <named-content xmlns:xlink="http://www.w3.org/1999/xlink" content-type="dwc:island" xlink:type="simple">Mindoro</named-content>; country: <named-content xmlns:xlink="http://www.w3.org/1999/xlink" content-type="dwc:country" xlink:type="simple">Philippines</named-content>; municipality: <named-content xmlns:xlink="http://www.w3.org/1999/xlink" content-type="dwc:municipality" xlink:type="simple">Roxas</named-content>; locationRemarks: <named-content xmlns:xlink="http://www.w3.org/1999/xlink" content-type="dwc:locationRemarks" xlink:type="simple">TR2(L)</named-content>; <bold>Event:</bold> eventDate: <named-content xmlns:xlink="http://www.w3.org/1999/xlink" content-type="dwc:eventDate" xlink:type="simple">03.07.2017</named-content></p></list-item></list></tp:treatment-sec><tp:treatment-sec sec-type="Distribution"><title>Distribution</title><p>The species (Fig. <xref ref-type="fig" rid="F5978765">4</xref>E) is known from Luzon, Catanduanes, Leyte, Mindoro (with an additional record, see Fig. <xref ref-type="fig" rid="F5979082">5</xref>), Negros, Palawan, Burias, Bohol, Panay, Samar, Siargao and Mindanao (<xref ref-type="bibr" rid="B5979768">Zettel et al. 2012</xref>). It is also a widespread species in the Oriental realm with records from India, southern China, Iriomote (off Japan), Melaka, and Batu Berendam, Malaysia (<xref ref-type="bibr" rid="B6298271">Nieser 2004</xref>).</p></tp:treatment-sec><tp:treatment-sec sec-type="Taxon discussion"><title>Taxon discussion</title><p>For identification, refer to the key by <xref ref-type="bibr" rid="B5979683">Zettel (2003a)</xref> and the original description (<xref ref-type="bibr" rid="B5982089">Matsumura 1915</xref>).</p></tp:treatment-sec><tp:treatment-sec sec-type="Habitat"><title>Habitat</title><p>The single specimen was collected using a light trap not allowing for a specific microhabitat association. In general, representatives of this genus are found in isolated side pools (Fig. <xref ref-type="fig" rid="F5978769">3</xref>A) of streams and other stagnant water bodies (<xref ref-type="bibr" rid="B5979683">Zettel 2003a</xref>).</p></tp:treatment-sec><tp:treatment-sec><!--Section generated to contain objects referenced in tp:taxon-treatment.--><fig id="F5978765" position="float" orientation="portrait"><object-id xmlns:xlink="http://www.w3.org/1999/xlink" content-type="arpha" xlink:type="simple">390154B6-5AE0-5B55-97C1-3DC9062A1A5F</object-id><object-id xmlns:xlink="http://www.w3.org/1999/xlink" content-type="doi" xlink:type="simple">10.3897/BDJ.8.e56883.figure4</object-id><label>Figure 4.</label><caption><p>Habitus illustrations of <tp:taxon-name><tp:taxon-name-part taxon-name-part-type="infraorder">Nepomorpha</tp:taxon-name-part></tp:taxon-name> of Mindoro <bold>A.</bold> <italic><tp:taxon-name><tp:taxon-name-part taxon-name-part-type="genus" reg="Ranatra">Ranatra</tp:taxon-name-part></tp:taxon-name></italic> sp. (<italic><tp:taxon-name><tp:taxon-name-part taxon-name-part-type="genus" reg="Ranatra">R.</tp:taxon-name-part> <tp:taxon-name-part taxon-name-part-type="species" reg="gracilis">gracilis</tp:taxon-name-part></tp:taxon-name></italic> group); <bold>B.</bold> <italic><tp:taxon-name><tp:taxon-name-part taxon-name-part-type="genus" reg="Ochterus">Ochterus</tp:taxon-name-part> <tp:taxon-name-part taxon-name-part-type="species" reg="polhemusi">polhemusi</tp:taxon-name-part></tp:taxon-name></italic>; <bold>C.</bold> <italic><tp:taxon-name><tp:taxon-name-part taxon-name-part-type="genus" reg="Asthenocoris">Asthenocoris</tp:taxon-name-part> <tp:taxon-name-part taxon-name-part-type="species" reg="luzonensis">luzonensis</tp:taxon-name-part> <tp:taxon-name-part taxon-name-part-type="subspecies" reg="paradisianus">paradisianus</tp:taxon-name-part></tp:taxon-name></italic>; <bold>D.</bold> <tp:taxon-name><tp:taxon-name-part taxon-name-part-type="genus" reg="Aphelocheirus">Aphelocheirus</tp:taxon-name-part> <tp:taxon-name-part taxon-name-part-type="sensu">(s.str)</tp:taxon-name-part> <tp:taxon-name-part taxon-name-part-type="species" reg="freitagi">freitagi</tp:taxon-name-part></tp:taxon-name>; <bold>E.</bold> <italic><tp:taxon-name><tp:taxon-name-part taxon-name-part-type="genus" reg="Anisops">Anisops</tp:taxon-name-part> <tp:taxon-name-part taxon-name-part-type="species" reg="kuroiwae">kuroiwae</tp:taxon-name-part></tp:taxon-name></italic>; <bold>F.</bold> <italic><tp:taxon-name><tp:taxon-name-part taxon-name-part-type="genus" reg="Anisops">Anisops</tp:taxon-name-part> <tp:taxon-name-part taxon-name-part-type="species" reg="rhomboides">rhomboides</tp:taxon-name-part></tp:taxon-name></italic>; <bold>G.</bold> <italic><tp:taxon-name><tp:taxon-name-part taxon-name-part-type="genus" reg="Enithares">Enithares</tp:taxon-name-part> <tp:taxon-name-part taxon-name-part-type="species" reg="martini">martini</tp:taxon-name-part> <tp:taxon-name-part taxon-name-part-type="subspecies" reg="mindoroensis">mindoroensis</tp:taxon-name-part></tp:taxon-name></italic>; <bold>H.</bold> <italic><tp:taxon-name><tp:taxon-name-part taxon-name-part-type="genus" reg="Hydrotrephes">Hydrotrephes</tp:taxon-name-part> <tp:taxon-name-part taxon-name-part-type="species" reg="stereoides">stereoides</tp:taxon-name-part> <tp:taxon-name-part taxon-name-part-type="subspecies" reg="mindoroensis">mindoroensis</tp:taxon-name-part></tp:taxon-name></italic>. Scale bars <bold>A</bold> 10 mm <bold>B–H</bold> 1 mm. <bold>A</bold> &amp; <bold>C</bold> © NHMW <tp:taxon-name><tp:taxon-name-part taxon-name-part-type="order">Hemiptera</tp:taxon-name-part></tp:taxon-name> Image Collection / photo: H. Bruckner, printed with permission.</p></caption><graphic xmlns:xlink="http://www.w3.org/1999/xlink" xlink:href="bdj-08-e56883-g004.jpg" position="float" id="oo_467223.jpg" orientation="portrait" xlink:type="simple"><uri content-type="original_file" xlink:type="simple">https://binary.pensoft.net/fig/467223</uri></graphic></fig><fig id="F5979082" position="float" orientation="portrait"><object-id xmlns:xlink="http://www.w3.org/1999/xlink" content-type="arpha" xlink:type="simple">1233FCBC-A7BB-5759-8266-4A326B9D9863</object-id><object-id xmlns:xlink="http://www.w3.org/1999/xlink" content-type="doi" xlink:type="simple">10.3897/BDJ.8.e56883.figure5</object-id><label>Figure 5.</label><caption><p>Distribution of the collecting sites of <tp:taxon-name><tp:taxon-name-part taxon-name-part-type="infraorder">Nepomorpha</tp:taxon-name-part></tp:taxon-name> material treated in this study.</p></caption><graphic xmlns:xlink="http://www.w3.org/1999/xlink" xlink:href="bdj-08-e56883-g005.jpg" position="float" id="oo_467245.jpg" orientation="portrait" xlink:type="simple"><uri content-type="original_file" xlink:type="simple">https://binary.pensoft.net/fig/467245</uri></graphic></fig><fig id="F5978769" position="float" orientation="portrait"><object-id xmlns:xlink="http://www.w3.org/1999/xlink" content-type="arpha" xlink:type="simple">D544B837-9C64-568A-A089-F8004AEE4B30</object-id><object-id xmlns:xlink="http://www.w3.org/1999/xlink" content-type="doi" xlink:type="simple">10.3897/BDJ.8.e56883.figure3</object-id><label>Figure 3.</label><caption><p>Microhabitats sampled with their respective label codes, as listed above. <bold>A.</bold> side pool with mineral deposits (“t”); <bold>B.</bold> littoral pool with mineral deposits (“b”); <bold>C.</bold> bottom gravel in running water (“c”); <bold>D.</bold> leaf packs trapped in riffles (“d”); <bold>E.</bold> leaf litter in rivulet (“k”); <bold>F.</bold> rock surface in riffle (“g”); <bold>G.</bold> root packs in running water (“h”); <bold>H.</bold> neustic in running water (“z”).</p></caption><graphic xmlns:xlink="http://www.w3.org/1999/xlink" xlink:href="bdj-08-e56883-g003.jpg" position="float" id="oo_434247.jpg" orientation="portrait" xlink:type="simple"><uri content-type="original_file" xlink:type="simple">https://binary.pensoft.net/fig/434247</uri></graphic></fig></tp:treatment-sec><ref-list><ref id="B5979768"><element-citation xmlns:xlink="http://www.w3.org/1999/xlink" publication-type="article" xlink:type="simple"><person-group person-group-type="author"><name name-style="western"><surname>Zettel</surname><given-names>H.</given-names></name><name name-style="western"><surname>Lane</surname><given-names>D. J.W.</given-names></name><name name-style="western"><surname>Pangantihon</surname><given-names>C. V.</given-names></name><name name-style="western"><surname>Freitag</surname><given-names>H.</given-names></name></person-group><year>2012</year><article-title>Notes on <tp:taxon-name><tp:taxon-name-part taxon-name-part-type="family">Notonectidae</tp:taxon-name-part></tp:taxon-name> (<tp:taxon-name><tp:taxon-name-part taxon-name-part-type="order">Hemiptera</tp:taxon-name-part></tp:taxon-name>: <tp:taxon-name><tp:taxon-name-part taxon-name-part-type="suborder">Heteroptera</tp:taxon-name-part></tp:taxon-name>) from southeastern Asia, mostly from Brunei and the Philippines</article-title><source>Acto Entomologica Musei Nationalis Pragae</source><volume>52</volume><issue>1</issue><fpage>29</fpage><lpage>48</lpage></element-citation></ref><ref id="B6298271"><element-citation xmlns:xlink="http://www.w3.org/1999/xlink" publication-type="article" xlink:type="simple"><person-group person-group-type="author"><name name-style="western"><surname>Nieser</surname><given-names>N.</given-names></name></person-group><year>2004</year><article-title>Guide to aquatic <tp:taxon-name><tp:taxon-name-part taxon-name-part-type="suborder">Heteroptera</tp:taxon-name-part></tp:taxon-name> of Singapore and peninsular Malaysia III. <tp:taxon-name><tp:taxon-name-part taxon-name-part-type="family">Pleidae</tp:taxon-name-part></tp:taxon-name> and <tp:taxon-name><tp:taxon-name-part taxon-name-part-type="family">Notonectidae</tp:taxon-name-part></tp:taxon-name></article-title><source>Raffles Bulletin of Zoology</source><volume>52</volume><issue>1</issue><fpage>79</fpage><lpage>96</lpage></element-citation></ref><ref id="B5979683"><element-citation xmlns:xlink="http://www.w3.org/1999/xlink" publication-type="article" xlink:type="simple"><person-group person-group-type="author"><name name-style="western"><surname>Zettel</surname><given-names>H.</given-names></name></person-group><year>2003</year><article-title>Additional notes on the <tp:taxon-name><tp:taxon-name-part taxon-name-part-type="family">Aphelocheiridae</tp:taxon-name-part></tp:taxon-name>, <tp:taxon-name><tp:taxon-name-part taxon-name-part-type="family">Naucoridae</tp:taxon-name-part></tp:taxon-name>, and <tp:taxon-name><tp:taxon-name-part taxon-name-part-type="family">Notonectidae</tp:taxon-name-part></tp:taxon-name> (<tp:taxon-name><tp:taxon-name-part taxon-name-part-type="class">Insecta</tp:taxon-name-part></tp:taxon-name>: <tp:taxon-name><tp:taxon-name-part taxon-name-part-type="suborder">Heteroptera</tp:taxon-name-part></tp:taxon-name>: <tp:taxon-name><tp:taxon-name-part taxon-name-part-type="infraorder">Nepomorpha</tp:taxon-name-part></tp:taxon-name>) of the Philippine Islands</article-title><source>Annalen des Naturhistorischen Museums in Wien</source><volume>104</volume><fpage>109</fpage><lpage>13</lpage></element-citation></ref><ref id="B5982089"><element-citation xmlns:xlink="http://www.w3.org/1999/xlink" publication-type="article" xlink:type="simple"><person-group person-group-type="author"><name name-style="western"><surname>Matsumura</surname><given-names>S.</given-names></name></person-group><year>1915</year><article-title>Übersicht der Wasser-Hemipteren von Japan und Formosa</article-title><source>Entomological Magazine, Kyoto</source><volume>1</volume><fpage>103</fpage><lpage>119</lpage></element-citation></ref></ref-list></tp:taxon-treatment>
