# Supplementary material for: Contributions to the knowledge of water bugs in Mindoro Island, Philippines, with a species checklist of Nepomorpha and Gerromorpha (Insecta, Hemiptera, Heteroptera)
Source: Biodivers Data J. 2020 Nov 4;8:e56883. doi: 10.3897/BDJ.8.e56883 (PMC7658185; doi:10.3897/BDJ.8.e56883)
Supplement: XML Treatment for Anisops nigrolineatus [file BDJ.8.e56883-treatment8.xml]

<!DOCTYPE tp:taxon-treatment
  PUBLIC "-//TaxonX//DTD Taxonomic Treatment Publishing DTD v0 20100105//EN" "tax-treatment-NSO.dtd">
<tp:taxon-treatment xmlns:tp="http://www.plazi.org/taxpub"><tp:treatment-meta><mixed-citation publication-type="journal"><person-group><name><surname>Pelingen</surname><given-names>Arthien Lovell</given-names></name><name><surname>Zettel</surname><given-names>Herbert</given-names></name><name><surname>Pangantihon</surname><given-names>Clister V</given-names></name><name><surname>Aldaba</surname><given-names>Kyra Mari Dominique</given-names></name><name><surname>Fatallo</surname><given-names>Earl Kevin</given-names></name><name><surname>de Leon</surname><given-names>Jemillie Madonna</given-names></name><name><surname>Freitag</surname><given-names>Hendrik</given-names></name></person-group><article-title>Contributions to the knowledge of water bugs in Mindoro Island, Philippines, with a species checklist of <tp:taxon-name><tp:taxon-name-part taxon-name-part-type="infraorder">Nepomorpha</tp:taxon-name-part></tp:taxon-name> and <tp:taxon-name><tp:taxon-name-part taxon-name-part-type="infraorder">Gerromorpha</tp:taxon-name-part></tp:taxon-name> (<tp:taxon-name><tp:taxon-name-part taxon-name-part-type="class">Insecta</tp:taxon-name-part></tp:taxon-name>, <tp:taxon-name><tp:taxon-name-part taxon-name-part-type="order">Hemiptera</tp:taxon-name-part></tp:taxon-name>, <tp:taxon-name><tp:taxon-name-part taxon-name-part-type="suborder">Heteroptera</tp:taxon-name-part></tp:taxon-name>)</article-title><source>Biodivers Data J</source><day>04</day><month>11</month><year>2020</year><volume>8</volume><pub-id pub-id-type="doi">10.3897/BDJ.8.e56883</pub-id></mixed-citation></tp:treatment-meta><tp:nomenclature><tp:taxon-name><object-id xmlns:xlink="http://www.w3.org/1999/xlink" content-type="arpha" xlink:type="simple">95622298-D41B-57DE-AED1-785534B6F13B</object-id><tp:taxon-name-part taxon-name-part-type="genus">Anisops</tp:taxon-name-part> <tp:taxon-name-part taxon-name-part-type="species">nigrolineatus</tp:taxon-name-part></tp:taxon-name><tp:taxon-authority>Lundblad, 1933</tp:taxon-authority></tp:nomenclature><tp:treatment-sec sec-type="materials"><title>Materials</title><list list-type="alpha-lower" list-content="occurrences"><list-item><p><bold>Type status:</bold> <named-content xmlns:xlink="http://www.w3.org/1999/xlink" content-type="dwc:typeStatus" xlink:type="simple">Other material</named-content>. <bold>Occurrence:</bold> individualCount: <named-content xmlns:xlink="http://www.w3.org/1999/xlink" content-type="dwc:individualCount" xlink:type="simple">1 male (ma)</named-content>; <bold>Taxon:</bold> scientificName: <named-content xmlns:xlink="http://www.w3.org/1999/xlink" content-type="dwc:scientificName" xlink:type="simple"><italic><tp:taxon-name><tp:taxon-name-part taxon-name-part-type="genus" reg="Anisops">Anisops</tp:taxon-name-part> <tp:taxon-name-part taxon-name-part-type="species" reg="nigrolineatus">nigrolineatus</tp:taxon-name-part></tp:taxon-name></italic></named-content>; <bold>Location:</bold> island: <named-content xmlns:xlink="http://www.w3.org/1999/xlink" content-type="dwc:island" xlink:type="simple">Mindoro</named-content>; country: <named-content xmlns:xlink="http://www.w3.org/1999/xlink" content-type="dwc:country" xlink:type="simple">Philippines</named-content>; municipality: <named-content xmlns:xlink="http://www.w3.org/1999/xlink" content-type="dwc:municipality" xlink:type="simple">Roxas</named-content>; locationRemarks: <named-content xmlns:xlink="http://www.w3.org/1999/xlink" content-type="dwc:locationRemarks" xlink:type="simple">THCt</named-content>; <bold>Event:</bold> eventDate: <named-content xmlns:xlink="http://www.w3.org/1999/xlink" content-type="dwc:eventDate" xlink:type="simple">25.06.2017</named-content></p></list-item></list></tp:treatment-sec><tp:treatment-sec sec-type="Distribution"><title>Distribution</title><p><italic><tp:taxon-name><tp:taxon-name-part taxon-name-part-type="genus" reg="Anisops">Anisops</tp:taxon-name-part> <tp:taxon-name-part taxon-name-part-type="species" reg="nigrolineatus">nigrolineatus</tp:taxon-name-part></tp:taxon-name></italic> Lundblad, 1933 (see <xref ref-type="bibr" rid="B5982027">Lundblad 1933</xref>) is widely distributed from India, Myanmar, Thailand, Brunei, Java and up to the Philippines (<xref ref-type="bibr" rid="B5979768">Zettel et al. 2012</xref>), with only a single previous record from Sibuyan Island (<xref ref-type="bibr" rid="B5979419">Nieser and Chen 1999</xref>). This is the first record from Mindoro Island (Fig. <xref ref-type="fig" rid="F5979082">5</xref>).</p></tp:treatment-sec><tp:treatment-sec sec-type="Taxon discussion"><title>Taxon discussion</title><p>For identification, refer to the key by <xref ref-type="bibr" rid="B5979683">Zettel (2003a)</xref>.</p></tp:treatment-sec><tp:treatment-sec sec-type="Habitat"><title>Habitat</title><p>The specimen was found in a small side pool near a slow-flowing stream.</p></tp:treatment-sec><tp:treatment-sec><!--Section generated to contain objects referenced in tp:taxon-treatment.--><fig id="F5979082" position="float" orientation="portrait"><object-id xmlns:xlink="http://www.w3.org/1999/xlink" content-type="arpha" xlink:type="simple">1233FCBC-A7BB-5759-8266-4A326B9D9863</object-id><object-id xmlns:xlink="http://www.w3.org/1999/xlink" content-type="doi" xlink:type="simple">10.3897/BDJ.8.e56883.figure5</object-id><label>Figure 5.</label><caption><p>Distribution of the collecting sites of <tp:taxon-name><tp:taxon-name-part taxon-name-part-type="infraorder">Nepomorpha</tp:taxon-name-part></tp:taxon-name> material treated in this study.</p></caption><graphic xmlns:xlink="http://www.w3.org/1999/xlink" xlink:href="bdj-08-e56883-g005.jpg" position="float" id="oo_467245.jpg" orientation="portrait" xlink:type="simple"><uri content-type="original_file" xlink:type="simple">https://binary.pensoft.net/fig/467245</uri></graphic></fig></tp:treatment-sec><ref-list><ref id="B5982027"><element-citation xmlns:xlink="http://www.w3.org/1999/xlink" publication-type="article" xlink:type="simple"><person-group person-group-type="author"><name name-style="western"><surname>Lundblad</surname><given-names>O.</given-names></name></person-group><year>1933</year><article-title>Zur Kenntnis der aquatilen und semi-aquatilen Hemipteren von Sumatra, Java und Bali</article-title><source>Archiv für Hydrobiologie. Supplement.</source><volume>12</volume><fpage>1</fpage><lpage>489</lpage></element-citation></ref><ref id="B5979768"><element-citation xmlns:xlink="http://www.w3.org/1999/xlink" publication-type="article" xlink:type="simple"><person-group person-group-type="author"><name name-style="western"><surname>Zettel</surname><given-names>H.</given-names></name><name name-style="western"><surname>Lane</surname><given-names>D. J.W.</given-names></name><name name-style="western"><surname>Pangantihon</surname><given-names>C. V.</given-names></name><name name-style="western"><surname>Freitag</surname><given-names>H.</given-names></name></person-group><year>2012</year><article-title>Notes on <tp:taxon-name><tp:taxon-name-part taxon-name-part-type="family">Notonectidae</tp:taxon-name-part></tp:taxon-name> (<tp:taxon-name><tp:taxon-name-part taxon-name-part-type="order">Hemiptera</tp:taxon-name-part></tp:taxon-name>: <tp:taxon-name><tp:taxon-name-part taxon-name-part-type="suborder">Heteroptera</tp:taxon-name-part></tp:taxon-name>) from southeastern Asia, mostly from Brunei and the Philippines</article-title><source>Acto Entomologica Musei Nationalis Pragae</source><volume>52</volume><issue>1</issue><fpage>29</fpage><lpage>48</lpage></element-citation></ref><ref id="B5979419"><element-citation xmlns:xlink="http://www.w3.org/1999/xlink" publication-type="article" xlink:type="simple"><person-group person-group-type="author"><name name-style="western"><surname>Nieser</surname><given-names>N.</given-names></name><name name-style="western"><surname>Chen</surname><given-names>P. P.</given-names></name></person-group><year>1999</year><article-title>Sixteen new species of <tp:taxon-name><tp:taxon-name-part taxon-name-part-type="infraorder">Nepomorpha</tp:taxon-name-part></tp:taxon-name> (<tp:taxon-name><tp:taxon-name-part taxon-name-part-type="suborder">Heteroptera</tp:taxon-name-part></tp:taxon-name>) mainly from Sulawesi (Indonesia)</article-title><source>Tijdschrift voor Entomologie</source><volume>142</volume><fpage>77</fpage><lpage>123</lpage><pub-id pub-id-type="doi">10.1163/22119434-99900023</pub-id></element-citation></ref><ref id="B5979683"><element-citation xmlns:xlink="http://www.w3.org/1999/xlink" publication-type="article" xlink:type="simple"><person-group person-group-type="author"><name name-style="western"><surname>Zettel</surname><given-names>H.</given-names></name></person-group><year>2003</year><article-title>Additional notes on the <tp:taxon-name><tp:taxon-name-part taxon-name-part-type="family">Aphelocheiridae</tp:taxon-name-part></tp:taxon-name>, <tp:taxon-name><tp:taxon-name-part taxon-name-part-type="family">Naucoridae</tp:taxon-name-part></tp:taxon-name>, and <tp:taxon-name><tp:taxon-name-part taxon-name-part-type="family">Notonectidae</tp:taxon-name-part></tp:taxon-name> (<tp:taxon-name><tp:taxon-name-part taxon-name-part-type="class">Insecta</tp:taxon-name-part></tp:taxon-name>: <tp:taxon-name><tp:taxon-name-part taxon-name-part-type="suborder">Heteroptera</tp:taxon-name-part></tp:taxon-name>: <tp:taxon-name><tp:taxon-name-part taxon-name-part-type="infraorder">Nepomorpha</tp:taxon-name-part></tp:taxon-name>) of the Philippine Islands</article-title><source>Annalen des Naturhistorischen Museums in Wien</source><volume>104</volume><fpage>109</fpage><lpage>13</lpage></element-citation></ref></ref-list></tp:taxon-treatment>
