# Supplementary material for: Contributions to the knowledge of water bugs in Mindoro Island, Philippines, with a species checklist of Nepomorpha and Gerromorpha (Insecta, Hemiptera, Heteroptera)
Source: Biodivers Data J. 2020 Nov 4;8:e56883. doi: 10.3897/BDJ.8.e56883 (PMC7658185; doi:10.3897/BDJ.8.e56883)
Supplement: XML Treatment for Limnogonus nitidus [file BDJ.8.e56883-treatment25.xml]

<!DOCTYPE tp:taxon-treatment
  PUBLIC "-//TaxonX//DTD Taxonomic Treatment Publishing DTD v0 20100105//EN" "tax-treatment-NSO.dtd">
<tp:taxon-treatment xmlns:tp="http://www.plazi.org/taxpub"><tp:treatment-meta><mixed-citation publication-type="journal"><person-group><name><surname>Pelingen</surname><given-names>Arthien Lovell</given-names></name><name><surname>Zettel</surname><given-names>Herbert</given-names></name><name><surname>Pangantihon</surname><given-names>Clister V</given-names></name><name><surname>Aldaba</surname><given-names>Kyra Mari Dominique</given-names></name><name><surname>Fatallo</surname><given-names>Earl Kevin</given-names></name><name><surname>de Leon</surname><given-names>Jemillie Madonna</given-names></name><name><surname>Freitag</surname><given-names>Hendrik</given-names></name></person-group><article-title>Contributions to the knowledge of water bugs in Mindoro Island, Philippines, with a species checklist of <tp:taxon-name><tp:taxon-name-part taxon-name-part-type="infraorder">Nepomorpha</tp:taxon-name-part></tp:taxon-name> and <tp:taxon-name><tp:taxon-name-part taxon-name-part-type="infraorder">Gerromorpha</tp:taxon-name-part></tp:taxon-name> (<tp:taxon-name><tp:taxon-name-part taxon-name-part-type="class">Insecta</tp:taxon-name-part></tp:taxon-name>, <tp:taxon-name><tp:taxon-name-part taxon-name-part-type="order">Hemiptera</tp:taxon-name-part></tp:taxon-name>, <tp:taxon-name><tp:taxon-name-part taxon-name-part-type="suborder">Heteroptera</tp:taxon-name-part></tp:taxon-name>)</article-title><source>Biodivers Data J</source><day>04</day><month>11</month><year>2020</year><volume>8</volume><pub-id pub-id-type="doi">10.3897/BDJ.8.e56883</pub-id></mixed-citation></tp:treatment-meta><tp:nomenclature><tp:taxon-name><object-id xmlns:xlink="http://www.w3.org/1999/xlink" content-type="arpha" xlink:type="simple">9341040E-4DB8-58EB-A131-529E30732405</object-id><tp:taxon-name-part taxon-name-part-type="genus">Limnogonus</tp:taxon-name-part> <tp:taxon-name-part taxon-name-part-type="species">nitidus</tp:taxon-name-part></tp:taxon-name><tp:taxon-authority>(Mayr, 1865)</tp:taxon-authority></tp:nomenclature><tp:treatment-sec sec-type="materials"><title>Materials</title><list list-type="alpha-lower" list-content="occurrences"><list-item><p><bold>Type status:</bold> <named-content xmlns:xlink="http://www.w3.org/1999/xlink" content-type="dwc:typeStatus" xlink:type="simple">Other material</named-content>. <bold>Occurrence:</bold> individualCount: <named-content xmlns:xlink="http://www.w3.org/1999/xlink" content-type="dwc:individualCount" xlink:type="simple">3 males (ap), 4 males (ma)</named-content>; <bold>Taxon:</bold> scientificName: <named-content xmlns:xlink="http://www.w3.org/1999/xlink" content-type="dwc:scientificName" xlink:type="simple"><italic><tp:taxon-name><tp:taxon-name-part taxon-name-part-type="genus" reg="Limnogonus">Limnogonus</tp:taxon-name-part> <tp:taxon-name-part taxon-name-part-type="species" reg="nitidus">nitidus</tp:taxon-name-part></tp:taxon-name></italic></named-content>; <bold>Location:</bold> island: <named-content xmlns:xlink="http://www.w3.org/1999/xlink" content-type="dwc:island" xlink:type="simple">Mindoro</named-content>; country: <named-content xmlns:xlink="http://www.w3.org/1999/xlink" content-type="dwc:country" xlink:type="simple">Philippines</named-content>; municipality: <named-content xmlns:xlink="http://www.w3.org/1999/xlink" content-type="dwc:municipality" xlink:type="simple">Roxas</named-content>; locationRemarks: <named-content xmlns:xlink="http://www.w3.org/1999/xlink" content-type="dwc:locationRemarks" xlink:type="simple">HBCy</named-content>; <bold>Event:</bold> eventDate: <named-content xmlns:xlink="http://www.w3.org/1999/xlink" content-type="dwc:eventDate" xlink:type="simple">08.07.2017</named-content></p></list-item></list></tp:treatment-sec><tp:treatment-sec sec-type="Distribution"><title>Distribution</title><p>The species (Fig. <xref ref-type="fig" rid="F5979086">9</xref>A) is widespread in the Philippines, Maldives, India, Sri Lanka, southern China and Indonesia (<xref ref-type="bibr" rid="B5980461">Damgaard et al. 2014</xref>), with the first records from Cambodia recently documented by <xref ref-type="bibr" rid="B5979777">Zettel et al. (2017)</xref>. See Fig. <xref ref-type="fig" rid="F5979090">8</xref> for our additional records.</p></tp:treatment-sec><tp:treatment-sec sec-type="Taxon discussion"><title>Taxon discussion</title><p>Refer to <xref ref-type="bibr" rid="B5980308">Cheng et al. (2001)</xref> for the identification.</p></tp:treatment-sec><tp:treatment-sec sec-type="Habitat"><title>Habitat</title><p>In the Oriental realm, most species of <italic><tp:taxon-name><tp:taxon-name-part taxon-name-part-type="genus" reg="Limnogonus">Limnogonus</tp:taxon-name-part></tp:taxon-name></italic> Stål, 1868 prefer sheltered places in standing waters, which makes them somewhat gregarious. <italic><tp:taxon-name><tp:taxon-name-part taxon-name-part-type="genus" reg="Limnogonus">Limnogonus</tp:taxon-name-part> <tp:taxon-name-part taxon-name-part-type="species" reg="nitidus">nitidus</tp:taxon-name-part></tp:taxon-name></italic> (Mayr, 1865) (see <xref ref-type="bibr" rid="B5982173">Mayr 1865</xref>) and <italic><tp:taxon-name><tp:taxon-name-part taxon-name-part-type="genus" reg="Limnogonus">L.</tp:taxon-name-part> <tp:taxon-name-part taxon-name-part-type="species" reg="fossarum">fossarum</tp:taxon-name-part></tp:taxon-name></italic> (Fabricius, 1775) (see <xref ref-type="bibr" rid="B5982164">Fabricius 1775</xref>) are probably the only Oriental species of the genus that successfully colonise intermittent habitats.</p></tp:treatment-sec><tp:treatment-sec><!--Section generated to contain objects referenced in tp:taxon-treatment.--><fig id="F5979086" position="float" orientation="portrait"><object-id xmlns:xlink="http://www.w3.org/1999/xlink" content-type="arpha" xlink:type="simple">BF2E0B35-6D92-5ABC-9940-0EBD5C056C5C</object-id><object-id xmlns:xlink="http://www.w3.org/1999/xlink" content-type="doi" xlink:type="simple">10.3897/BDJ.8.e56883.figure9</object-id><label>Figure 9.</label><caption><p>Selected habitus illustrations of <tp:taxon-name><tp:taxon-name-part taxon-name-part-type="infraorder">Gerromorpha</tp:taxon-name-part></tp:taxon-name> of Mindoro <bold>A.</bold> <italic><tp:taxon-name><tp:taxon-name-part taxon-name-part-type="genus" reg="Limnogonus">Limnogonus</tp:taxon-name-part> <tp:taxon-name-part taxon-name-part-type="species" reg="nitidus">nitidus</tp:taxon-name-part></tp:taxon-name></italic>; <bold>B.</bold> <italic><tp:taxon-name><tp:taxon-name-part taxon-name-part-type="genus" reg="Limnometra">Limnometra</tp:taxon-name-part> <tp:taxon-name-part taxon-name-part-type="species" reg="nigripennis">nigripennis</tp:taxon-name-part> <tp:taxon-name-part taxon-name-part-type="subspecies" reg="nigripennis">nigripennis</tp:taxon-name-part></tp:taxon-name></italic>; <bold>C.</bold> <italic><tp:taxon-name><tp:taxon-name-part taxon-name-part-type="genus" reg="Tenagogonus">Tenagogonus</tp:taxon-name-part></tp:taxon-name></italic> sp. (mutilated specimen); <bold>D.</bold> <italic><tp:taxon-name><tp:taxon-name-part taxon-name-part-type="genus" reg="Rheumatogonus">Rheumatogonus</tp:taxon-name-part> <tp:taxon-name-part taxon-name-part-type="species" reg="luzonicus">luzonicus</tp:taxon-name-part></tp:taxon-name></italic>; <bold>E.</bold> <italic><tp:taxon-name><tp:taxon-name-part taxon-name-part-type="genus" reg="Metrocoris">Metrocoris</tp:taxon-name-part> <tp:taxon-name-part taxon-name-part-type="species" reg="tenuicornis">tenuicornis</tp:taxon-name-part></tp:taxon-name></italic>. Scale bars 10 mm.</p></caption><graphic xmlns:xlink="http://www.w3.org/1999/xlink" xlink:href="bdj-08-e56883-g009.jpg" position="float" id="oo_467156.jpg" orientation="portrait" xlink:type="simple"><uri content-type="original_file" xlink:type="simple">https://binary.pensoft.net/fig/467156</uri></graphic></fig><fig id="F5979090" position="float" orientation="portrait"><object-id xmlns:xlink="http://www.w3.org/1999/xlink" content-type="arpha" xlink:type="simple">F147CB09-544C-59D7-8EF1-AF9F27B9D406</object-id><object-id xmlns:xlink="http://www.w3.org/1999/xlink" content-type="doi" xlink:type="simple">10.3897/BDJ.8.e56883.figure8</object-id><label>Figure 8.</label><caption><p>Distribution of the collecting sites of <tp:taxon-name><tp:taxon-name-part taxon-name-part-type="infraorder">Gerromorpha</tp:taxon-name-part></tp:taxon-name> material (part 2) treated in this study.</p></caption><graphic xmlns:xlink="http://www.w3.org/1999/xlink" xlink:href="bdj-08-e56883-g008.jpg" position="float" id="oo_467248.jpg" orientation="portrait" xlink:type="simple"><uri content-type="original_file" xlink:type="simple">https://binary.pensoft.net/fig/467248</uri></graphic></fig></tp:treatment-sec><ref-list><ref id="B5980461"><element-citation xmlns:xlink="http://www.w3.org/1999/xlink" publication-type="article" xlink:type="simple"><person-group person-group-type="author"><name name-style="western"><surname>Damgaard</surname><given-names>J.</given-names></name><name name-style="western"><surname>Moreira</surname><given-names>F. F.</given-names></name><name name-style="western"><surname>Weir</surname><given-names>T. A.</given-names></name><name name-style="western"><surname>Zettel</surname><given-names>H.</given-names></name></person-group><year>2014</year><article-title>Molecular phylogeny of the pond skaters (<tp:taxon-name><tp:taxon-name-part taxon-name-part-type="subfamily">Gerrinae</tp:taxon-name-part></tp:taxon-name>), discussion of the fossil record and a checklist of species assigned to the subfamily (<tp:taxon-name><tp:taxon-name-part taxon-name-part-type="order">Hemiptera</tp:taxon-name-part></tp:taxon-name>: <tp:taxon-name><tp:taxon-name-part taxon-name-part-type="suborder">Heteroptera</tp:taxon-name-part></tp:taxon-name>: <tp:taxon-name><tp:taxon-name-part taxon-name-part-type="family">Gerridae</tp:taxon-name-part></tp:taxon-name>)</article-title><source>Insect Systematics &amp; Evolution</source><volume>45</volume><fpage>251</fpage><lpage>281</lpage><pub-id pub-id-type="doi">10.1163/1876312X-44042105</pub-id></element-citation></ref><ref id="B5979777"><element-citation xmlns:xlink="http://www.w3.org/1999/xlink" publication-type="article" xlink:type="simple"><person-group person-group-type="author"><name name-style="western"><surname>Zettel</surname><given-names>H.</given-names></name><name name-style="western"><surname>Phauk</surname><given-names>S.</given-names></name><name name-style="western"><surname>Kheam</surname><given-names>S.</given-names></name><name name-style="western"><surname>Freitag</surname><given-names>H.</given-names></name></person-group><year>2017</year><article-title>Checklist of the aquatic <tp:taxon-name><tp:taxon-name-part taxon-name-part-type="order">Hemiptera</tp:taxon-name-part></tp:taxon-name> (<tp:taxon-name><tp:taxon-name-part taxon-name-part-type="suborder">Heteroptera</tp:taxon-name-part></tp:taxon-name>: <tp:taxon-name><tp:taxon-name-part taxon-name-part-type="infraorder">Gerromorpha</tp:taxon-name-part></tp:taxon-name> and <tp:taxon-name><tp:taxon-name-part taxon-name-part-type="infraorder">Nepomorpha</tp:taxon-name-part></tp:taxon-name>) of Cambodia, with descriptions of new species of <italic><tp:taxon-name><tp:taxon-name-part taxon-name-part-type="genus" reg="Microvelia">Microvelia</tp:taxon-name-part></tp:taxon-name></italic> Westwood, 1834 and <italic><tp:taxon-name><tp:taxon-name-part taxon-name-part-type="genus" reg="Ranatra">Ranatra</tp:taxon-name-part></tp:taxon-name></italic> Fabricius, 1790</article-title><source>Aquatic Insects</source><volume>38</volume><fpage>21</fpage><lpage>48</lpage><pub-id pub-id-type="doi">10.1080/01650424.2017.1332372</pub-id></element-citation></ref><ref id="B5980308"><element-citation xmlns:xlink="http://www.w3.org/1999/xlink" publication-type="article" xlink:type="simple"><person-group person-group-type="author"><name name-style="western"><surname>Cheng</surname><given-names>L.</given-names></name><name name-style="western"><surname>Yang</surname><given-names>C. M.</given-names></name><name name-style="western"><surname>Andersen</surname><given-names>N. M.</given-names></name></person-group><year>2001</year><article-title>Guide to the aquatic <tp:taxon-name><tp:taxon-name-part taxon-name-part-type="suborder">Heteroptera</tp:taxon-name-part></tp:taxon-name> of Singapore and Peninsular Malaysia. I. <tp:taxon-name><tp:taxon-name-part taxon-name-part-type="family">Gerridae</tp:taxon-name-part></tp:taxon-name> and <tp:taxon-name><tp:taxon-name-part taxon-name-part-type="family">Hermatobatidae</tp:taxon-name-part></tp:taxon-name></article-title><source>Raffles Bulletin of Zoology</source><volume>49</volume><issue>1</issue><fpage>129</fpage><lpage>148</lpage></element-citation></ref><ref id="B5982173"><element-citation xmlns:xlink="http://www.w3.org/1999/xlink" publication-type="article" xlink:type="simple"><person-group person-group-type="author"><name name-style="western"><surname>Mayr</surname><given-names>G. L.</given-names></name></person-group><year>1865</year><article-title>Diagnosen Neuer Hemipteren II</article-title><source>Verhandlungen der zoologisch-botanischen Gesellschaft in Wien</source><volume>15</volume><fpage>429</fpage><lpage>446</lpage></element-citation></ref><ref id="B5982164"><element-citation xmlns:xlink="http://www.w3.org/1999/xlink" publication-type="article" xlink:type="simple"><person-group person-group-type="author"><name name-style="western"><surname>Fabricius</surname><given-names>J. C.</given-names></name></person-group><year>1775</year><article-title>Systema Entomologiae, Sistens Insectorvm Classes, Ordines, Genera, Species, Adiectis Synonymis, Locis, Descriptonibus, Observationibus</article-title><source>Flensburgi et Lipsiae: Kort</source><pub-id pub-id-type="doi">10.5962/bhl.title.36510</pub-id></element-citation></ref></ref-list></tp:taxon-treatment>
