# Supplementary material for: Contributions to the knowledge of water bugs in Mindoro Island, Philippines, with a species checklist of Nepomorpha and Gerromorpha (Insecta, Hemiptera, Heteroptera)
Source: Biodivers Data J. 2020 Nov 4;8:e56883. doi: 10.3897/BDJ.8.e56883 (PMC7658185; doi:10.3897/BDJ.8.e56883)
Supplement: XML Treatment for Tenagogonus sp. [file BDJ.8.e56883-treatment27.xml]

<!DOCTYPE tp:taxon-treatment
  PUBLIC "-//TaxonX//DTD Taxonomic Treatment Publishing DTD v0 20100105//EN" "tax-treatment-NSO.dtd">
<tp:taxon-treatment xmlns:tp="http://www.plazi.org/taxpub"><tp:treatment-meta><mixed-citation publication-type="journal"><person-group><name><surname>Pelingen</surname><given-names>Arthien Lovell</given-names></name><name><surname>Zettel</surname><given-names>Herbert</given-names></name><name><surname>Pangantihon</surname><given-names>Clister V</given-names></name><name><surname>Aldaba</surname><given-names>Kyra Mari Dominique</given-names></name><name><surname>Fatallo</surname><given-names>Earl Kevin</given-names></name><name><surname>de Leon</surname><given-names>Jemillie Madonna</given-names></name><name><surname>Freitag</surname><given-names>Hendrik</given-names></name></person-group><article-title>Contributions to the knowledge of water bugs in Mindoro Island, Philippines, with a species checklist of <tp:taxon-name><tp:taxon-name-part taxon-name-part-type="infraorder">Nepomorpha</tp:taxon-name-part></tp:taxon-name> and <tp:taxon-name><tp:taxon-name-part taxon-name-part-type="infraorder">Gerromorpha</tp:taxon-name-part></tp:taxon-name> (<tp:taxon-name><tp:taxon-name-part taxon-name-part-type="class">Insecta</tp:taxon-name-part></tp:taxon-name>, <tp:taxon-name><tp:taxon-name-part taxon-name-part-type="order">Hemiptera</tp:taxon-name-part></tp:taxon-name>, <tp:taxon-name><tp:taxon-name-part taxon-name-part-type="suborder">Heteroptera</tp:taxon-name-part></tp:taxon-name>)</article-title><source>Biodivers Data J</source><day>04</day><month>11</month><year>2020</year><volume>8</volume><pub-id pub-id-type="doi">10.3897/BDJ.8.e56883</pub-id></mixed-citation></tp:treatment-meta><tp:nomenclature><tp:taxon-name><object-id xmlns:xlink="http://www.w3.org/1999/xlink" content-type="arpha" xlink:type="simple">33A024D9-48D1-54ED-8C94-13777D73E6DE</object-id><tp:taxon-name-part taxon-name-part-type="genus">Tenagogonus</tp:taxon-name-part> <tp:taxon-name-part taxon-name-part-type="species">sp.</tp:taxon-name-part></tp:taxon-name></tp:nomenclature><tp:treatment-sec sec-type="materials"><title>Materials</title><list list-type="alpha-lower" list-content="occurrences"><list-item><p><bold>Type status:</bold> <named-content xmlns:xlink="http://www.w3.org/1999/xlink" content-type="dwc:typeStatus" xlink:type="simple">Other material</named-content>. <bold>Occurrence:</bold> individualCount: <named-content xmlns:xlink="http://www.w3.org/1999/xlink" content-type="dwc:individualCount" xlink:type="simple">2 males (ap)</named-content>; <bold>Taxon:</bold> scientificName: <named-content xmlns:xlink="http://www.w3.org/1999/xlink" content-type="dwc:scientificName" xlink:type="simple"><italic><tp:taxon-name><tp:taxon-name-part taxon-name-part-type="genus" reg="Tenagogonus">Tenagogonus</tp:taxon-name-part></tp:taxon-name></italic> sp.</named-content>; <bold>Location:</bold> island: <named-content xmlns:xlink="http://www.w3.org/1999/xlink" content-type="dwc:island" xlink:type="simple">Mindoro</named-content>; country: <named-content xmlns:xlink="http://www.w3.org/1999/xlink" content-type="dwc:country" xlink:type="simple">Philippines</named-content>; municipality: <named-content xmlns:xlink="http://www.w3.org/1999/xlink" content-type="dwc:municipality" xlink:type="simple">Puerto Galera</named-content>; locationRemarks: <named-content xmlns:xlink="http://www.w3.org/1999/xlink" content-type="dwc:locationRemarks" xlink:type="simple">301y</named-content>; <bold>Event:</bold> eventDate: <named-content xmlns:xlink="http://www.w3.org/1999/xlink" content-type="dwc:eventDate" xlink:type="simple">22.06.2017</named-content></p></list-item><list-item><p><bold>Type status:</bold> <named-content xmlns:xlink="http://www.w3.org/1999/xlink" content-type="dwc:typeStatus" xlink:type="simple">Other material</named-content>. <bold>Occurrence:</bold> individualCount: <named-content xmlns:xlink="http://www.w3.org/1999/xlink" content-type="dwc:individualCount" xlink:type="simple">1 female (ap)</named-content>; <bold>Taxon:</bold> scientificName: <named-content xmlns:xlink="http://www.w3.org/1999/xlink" content-type="dwc:scientificName" xlink:type="simple"><italic><tp:taxon-name><tp:taxon-name-part taxon-name-part-type="genus" reg="Tenagogonus">Tenagogonus</tp:taxon-name-part></tp:taxon-name></italic> sp.</named-content>; <bold>Location:</bold> island: <named-content xmlns:xlink="http://www.w3.org/1999/xlink" content-type="dwc:island" xlink:type="simple">Mindoro</named-content>; country: <named-content xmlns:xlink="http://www.w3.org/1999/xlink" content-type="dwc:country" xlink:type="simple">Philippines</named-content>; municipality: <named-content xmlns:xlink="http://www.w3.org/1999/xlink" content-type="dwc:municipality" xlink:type="simple">Roxas</named-content>; locationRemarks: <named-content xmlns:xlink="http://www.w3.org/1999/xlink" content-type="dwc:locationRemarks" xlink:type="simple">HBCy</named-content>; <bold>Event:</bold> eventDate: <named-content xmlns:xlink="http://www.w3.org/1999/xlink" content-type="dwc:eventDate" xlink:type="simple">08.07.2017</named-content></p></list-item><list-item><p><bold>Type status:</bold> <named-content xmlns:xlink="http://www.w3.org/1999/xlink" content-type="dwc:typeStatus" xlink:type="simple">Other material</named-content>. <bold>Occurrence:</bold> individualCount: <named-content xmlns:xlink="http://www.w3.org/1999/xlink" content-type="dwc:individualCount" xlink:type="simple">1 female (ap)</named-content>; <bold>Taxon:</bold> scientificName: <named-content xmlns:xlink="http://www.w3.org/1999/xlink" content-type="dwc:scientificName" xlink:type="simple"><italic><tp:taxon-name><tp:taxon-name-part taxon-name-part-type="genus" reg="Tenagogonus">Tenagogonus</tp:taxon-name-part></tp:taxon-name></italic> sp.</named-content>; <bold>Location:</bold> island: <named-content xmlns:xlink="http://www.w3.org/1999/xlink" content-type="dwc:island" xlink:type="simple">Mindoro</named-content>; country: <named-content xmlns:xlink="http://www.w3.org/1999/xlink" content-type="dwc:country" xlink:type="simple">Philippines</named-content>; municipality: <named-content xmlns:xlink="http://www.w3.org/1999/xlink" content-type="dwc:municipality" xlink:type="simple">Roxas</named-content>; locationRemarks: <named-content xmlns:xlink="http://www.w3.org/1999/xlink" content-type="dwc:locationRemarks" xlink:type="simple">TWCy</named-content>; <bold>Event:</bold> eventDate: <named-content xmlns:xlink="http://www.w3.org/1999/xlink" content-type="dwc:eventDate" xlink:type="simple">25.06.2017</named-content></p></list-item></list></tp:treatment-sec><tp:treatment-sec sec-type="Taxon discussion"><title>Taxon discussion</title><p>This genus is in need of revision (<xref ref-type="bibr" rid="B5979710">Zettel 2014</xref>). The specimens (Fig. <xref ref-type="fig" rid="F5979086">9</xref>C) probably belong to a new species related to <italic><tp:taxon-name><tp:taxon-name-part taxon-name-part-type="genus" reg="Tenagogonus">Tenagogonus</tp:taxon-name-part> <tp:taxon-name-part taxon-name-part-type="species" reg="bergrothi">bergrothi</tp:taxon-name-part></tp:taxon-name></italic> Hungerford &amp; Matsuda, 1958 (see <xref ref-type="bibr" rid="B5982182">Hungerford and Matsuda 1958</xref>), from Luzon. The genus is widespread throughout the Afrotropical, Oriental and Australian Regions, extending eastwards up to Fiji (<xref ref-type="bibr" rid="B5980461">Damgaard et al. 2014</xref>). Fifteen species are known in the Malesian Region, including the Philippines (<xref ref-type="bibr" rid="B5978737">Chen et al. 2005</xref>).</p></tp:treatment-sec><tp:treatment-sec sec-type="Habitat"><title>Habitat</title><p>The collected specimens were found in small forest streams, a common habitat of representatives of the genus.</p></tp:treatment-sec><tp:treatment-sec><!--Section generated to contain objects referenced in tp:taxon-treatment.--><fig id="F5979086" position="float" orientation="portrait"><object-id xmlns:xlink="http://www.w3.org/1999/xlink" content-type="arpha" xlink:type="simple">BF2E0B35-6D92-5ABC-9940-0EBD5C056C5C</object-id><object-id xmlns:xlink="http://www.w3.org/1999/xlink" content-type="doi" xlink:type="simple">10.3897/BDJ.8.e56883.figure9</object-id><label>Figure 9.</label><caption><p>Selected habitus illustrations of <tp:taxon-name><tp:taxon-name-part taxon-name-part-type="infraorder">Gerromorpha</tp:taxon-name-part></tp:taxon-name> of Mindoro <bold>A.</bold> <italic><tp:taxon-name><tp:taxon-name-part taxon-name-part-type="genus" reg="Limnogonus">Limnogonus</tp:taxon-name-part> <tp:taxon-name-part taxon-name-part-type="species" reg="nitidus">nitidus</tp:taxon-name-part></tp:taxon-name></italic>; <bold>B.</bold> <italic><tp:taxon-name><tp:taxon-name-part taxon-name-part-type="genus" reg="Limnometra">Limnometra</tp:taxon-name-part> <tp:taxon-name-part taxon-name-part-type="species" reg="nigripennis">nigripennis</tp:taxon-name-part> <tp:taxon-name-part taxon-name-part-type="subspecies" reg="nigripennis">nigripennis</tp:taxon-name-part></tp:taxon-name></italic>; <bold>C.</bold> <italic><tp:taxon-name><tp:taxon-name-part taxon-name-part-type="genus" reg="Tenagogonus">Tenagogonus</tp:taxon-name-part></tp:taxon-name></italic> sp. (mutilated specimen); <bold>D.</bold> <italic><tp:taxon-name><tp:taxon-name-part taxon-name-part-type="genus" reg="Rheumatogonus">Rheumatogonus</tp:taxon-name-part> <tp:taxon-name-part taxon-name-part-type="species" reg="luzonicus">luzonicus</tp:taxon-name-part></tp:taxon-name></italic>; <bold>E.</bold> <italic><tp:taxon-name><tp:taxon-name-part taxon-name-part-type="genus" reg="Metrocoris">Metrocoris</tp:taxon-name-part> <tp:taxon-name-part taxon-name-part-type="species" reg="tenuicornis">tenuicornis</tp:taxon-name-part></tp:taxon-name></italic>. Scale bars 10 mm.</p></caption><graphic xmlns:xlink="http://www.w3.org/1999/xlink" xlink:href="bdj-08-e56883-g009.jpg" position="float" id="oo_467156.jpg" orientation="portrait" xlink:type="simple"><uri content-type="original_file" xlink:type="simple">https://binary.pensoft.net/fig/467156</uri></graphic></fig></tp:treatment-sec><ref-list><ref id="B5979710"><element-citation xmlns:xlink="http://www.w3.org/1999/xlink" publication-type="article" xlink:type="simple"><person-group person-group-type="author"><name name-style="western"><surname>Zettel</surname><given-names>H.</given-names></name></person-group><year>2014</year><article-title>Annotated catalogue of semi-aquatic bugs (<tp:taxon-name><tp:taxon-name-part taxon-name-part-type="order">Hemiptera</tp:taxon-name-part></tp:taxon-name>: <tp:taxon-name><tp:taxon-name-part taxon-name-part-type="suborder">Heteroptera</tp:taxon-name-part></tp:taxon-name>: <tp:taxon-name><tp:taxon-name-part taxon-name-part-type="infraorder">Gerromorpha</tp:taxon-name-part></tp:taxon-name>) of Luzon Island, the Philippines, with descriptions of new species</article-title><source>Zeitschrift der Arbeitsgemeinschaft Österreichischer Entomologen</source><volume>66</volume><fpage>85</fpage><lpage>140</lpage></element-citation></ref><ref id="B5982182"><element-citation xmlns:xlink="http://www.w3.org/1999/xlink" publication-type="article" xlink:type="simple"><person-group person-group-type="author"><name name-style="western"><surname>Hungerford</surname><given-names>H. B.</given-names></name><name name-style="western"><surname>Matsuda</surname><given-names>R.</given-names></name></person-group><year>1958</year><article-title>The <italic><tp:taxon-name><tp:taxon-name-part taxon-name-part-type="genus" reg="Tenagogonus">Tenagogonus</tp:taxon-name-part></tp:taxon-name></italic>-<italic><tp:taxon-name><tp:taxon-name-part taxon-name-part-type="genus" reg="Limnometra">Limnometra</tp:taxon-name-part></tp:taxon-name></italic> complex of the <tp:taxon-name><tp:taxon-name-part taxon-name-part-type="family">Gerridae</tp:taxon-name-part></tp:taxon-name></article-title><source>The University of Kansas Science Bulletin</source><volume>39</volume><fpage>371</fpage><lpage>457</lpage></element-citation></ref><ref id="B5980461"><element-citation xmlns:xlink="http://www.w3.org/1999/xlink" publication-type="article" xlink:type="simple"><person-group person-group-type="author"><name name-style="western"><surname>Damgaard</surname><given-names>J.</given-names></name><name name-style="western"><surname>Moreira</surname><given-names>F. F.</given-names></name><name name-style="western"><surname>Weir</surname><given-names>T. A.</given-names></name><name name-style="western"><surname>Zettel</surname><given-names>H.</given-names></name></person-group><year>2014</year><article-title>Molecular phylogeny of the pond skaters (<tp:taxon-name><tp:taxon-name-part taxon-name-part-type="subfamily">Gerrinae</tp:taxon-name-part></tp:taxon-name>), discussion of the fossil record and a checklist of species assigned to the subfamily (<tp:taxon-name><tp:taxon-name-part taxon-name-part-type="order">Hemiptera</tp:taxon-name-part></tp:taxon-name>: <tp:taxon-name><tp:taxon-name-part taxon-name-part-type="suborder">Heteroptera</tp:taxon-name-part></tp:taxon-name>: <tp:taxon-name><tp:taxon-name-part taxon-name-part-type="family">Gerridae</tp:taxon-name-part></tp:taxon-name>)</article-title><source>Insect Systematics &amp; Evolution</source><volume>45</volume><fpage>251</fpage><lpage>281</lpage><pub-id pub-id-type="doi">10.1163/1876312X-44042105</pub-id></element-citation></ref><ref id="B5978737"><element-citation xmlns:xlink="http://www.w3.org/1999/xlink" publication-type="book" xlink:type="simple"><person-group person-group-type="author"><name name-style="western"><surname>Chen</surname><given-names>P. P.</given-names></name><name name-style="western"><surname>Nieser</surname><given-names>N.</given-names></name><name name-style="western"><surname>Zettel</surname><given-names>H.</given-names></name></person-group><year>2005</year><source>The aquatic and semi-aquatic bugs (<tp:taxon-name><tp:taxon-name-part taxon-name-part-type="suborder">Heteroptera</tp:taxon-name-part></tp:taxon-name>: <tp:taxon-name><tp:taxon-name-part taxon-name-part-type="infraorder">Nepomorpha</tp:taxon-name-part></tp:taxon-name> &amp; <tp:taxon-name><tp:taxon-name-part taxon-name-part-type="infraorder">Gerromorpha</tp:taxon-name-part></tp:taxon-name>) of Malesia.</source><edition>Fauna Malesiana Handbooks</edition><volume>Volume 5</volume><publisher-name>Brill</publisher-name><publisher-loc>Leiden-Boston</publisher-loc></element-citation></ref></ref-list></tp:taxon-treatment>
