# Supplementary material for: Contributions to the knowledge of water bugs in Mindoro Island, Philippines, with a species checklist of Nepomorpha and Gerromorpha (Insecta, Hemiptera, Heteroptera)
Source: Biodivers Data J. 2020 Nov 4;8:e56883. doi: 10.3897/BDJ.8.e56883 (PMC7658185; doi:10.3897/BDJ.8.e56883)
Supplement: XML Treatment for Hydrometra orientalis [file BDJ.8.e56883-treatment56.xml]

<!DOCTYPE tp:taxon-treatment
  PUBLIC "-//TaxonX//DTD Taxonomic Treatment Publishing DTD v0 20100105//EN" "tax-treatment-NSO.dtd">
<tp:taxon-treatment xmlns:tp="http://www.plazi.org/taxpub"><tp:treatment-meta><mixed-citation publication-type="journal"><person-group><name><surname>Pelingen</surname><given-names>Arthien Lovell</given-names></name><name><surname>Zettel</surname><given-names>Herbert</given-names></name><name><surname>Pangantihon</surname><given-names>Clister V</given-names></name><name><surname>Aldaba</surname><given-names>Kyra Mari Dominique</given-names></name><name><surname>Fatallo</surname><given-names>Earl Kevin</given-names></name><name><surname>de Leon</surname><given-names>Jemillie Madonna</given-names></name><name><surname>Freitag</surname><given-names>Hendrik</given-names></name></person-group><article-title>Contributions to the knowledge of water bugs in Mindoro Island, Philippines, with a species checklist of <tp:taxon-name><tp:taxon-name-part taxon-name-part-type="infraorder">Nepomorpha</tp:taxon-name-part></tp:taxon-name> and <tp:taxon-name><tp:taxon-name-part taxon-name-part-type="infraorder">Gerromorpha</tp:taxon-name-part></tp:taxon-name> (<tp:taxon-name><tp:taxon-name-part taxon-name-part-type="class">Insecta</tp:taxon-name-part></tp:taxon-name>, <tp:taxon-name><tp:taxon-name-part taxon-name-part-type="order">Hemiptera</tp:taxon-name-part></tp:taxon-name>, <tp:taxon-name><tp:taxon-name-part taxon-name-part-type="suborder">Heteroptera</tp:taxon-name-part></tp:taxon-name>)</article-title><source>Biodivers Data J</source><day>04</day><month>11</month><year>2020</year><volume>8</volume><pub-id pub-id-type="doi">10.3897/BDJ.8.e56883</pub-id></mixed-citation></tp:treatment-meta><tp:nomenclature><tp:taxon-name><object-id xmlns:xlink="http://www.w3.org/1999/xlink" content-type="arpha" xlink:type="simple">926FAD4A-DA34-507C-B16D-B7B65B019F72</object-id><tp:taxon-name-part taxon-name-part-type="genus">Hydrometra</tp:taxon-name-part> <tp:taxon-name-part taxon-name-part-type="species">orientalis</tp:taxon-name-part><object-id xmlns:xlink="http://www.w3.org/1999/xlink" xlink:type="simple" object-id-type="GBIF">https://www.gbif.org/species/9499832</object-id></tp:taxon-name><tp:taxon-authority>Lundblad, 1933</tp:taxon-authority></tp:nomenclature></tp:taxon-treatment>
